# Supplementary material for: Effect of Nitrosative Stress on the S-Nitroso-Proteome of Paracoccidioides brasiliensis
Source: Front Microbiol. 2020 Jun 4;11:1184. doi: 10.3389/fmicb.2020.01184 (PMC7287035; doi:10.3389/fmicb.2020.01184)
Supplement: Supplementary file 2 [file Data_Sheet_1.xlsx]

## Sheet: Total S-nitroso proteome
		Supplementary Table 1 – Total S-nitroso proteome identifications
Uniprot	ID	Proteína	Label-free Quantification
			0	0.25	10
C1G9X0	PADG_04056	14-3-3 family protein epsilon	1586.01
C1GBT4	PADG_05085	1-pyrroline-5-carboxylate dehydrogenase		87.49	109.76
C1G159	PADG_00599	26S protease regulatory subunit 6A			105.36
C1GCJ6	PADG_04718	2-methylcitrate dehydratase	2223.65	305.53	1020.69
C1G596	PADG_03466	3-hydroxyisobutyrate dehydrogenase	710.63
C1G391	PADG_01407	40S ribosomal protein	2759.67	596.72	333.21
C1G1P4	RPS0	40S ribosomal protein S0	2297.34		112.83
C1GGT8	RPS1	40S ribosomal protein S1	2106.19	23.45	55.1
C1G2V1	PADG_01267	40S ribosomal protein S11	502.35
C1G0E5	PADG_00335	40S ribosomal protein S14	676.05
C1G5J0	PADG_02445	40S ribosomal protein S15	244.54		468.52
C1G0E3	PADG_00333	40S ribosomal protein S16	145.71		47
C1G0G4	PADG_00354	40S ribosomal protein S17	612.26
C1GG76	PADG_06313	40S ribosomal protein S18		131.35
C1GMV8	PADG_08602	40S ribosomal protein S2	1585.26	169.19	250.31
C1GHE4	PADG_06680	40S ribosomal protein S22	495.42	83.58	79.62
C1GAM9	PADG_04315	40S ribosomal protein S24	498.56
C1GH63	PADG_06599	40S ribosomal protein S25		17.17	82.79
C1GFL2	PADG_06048	40S ribosomal protein S27	639.72
C1G810	PADG_03315	40S ribosomal protein S4		142.77	387.36
C1GHV2	PADG_06838	40S ribosomal protein S5			700.02
C1FYR6	PADG_00942	40S ribosomal protein S7	389.38	657.97
A0A0A0HS69	PADG_12365	40S ribosomal protein S8	1933.29	138.7
C1G248	PADG_02214	4-aminobutyrate aminotransferase	133.92
C1GLT7	PADG_08328	5-methyltetrahydropteroyltriglutamate-homocysteine S-methyltransferase	2444.51	897.1	637.52
C1G9U4	PADG_04030	60S acidic ribosomal protein P0	346.14	140.6	23.73
C1GLK3	PADG_08244	60S acidic ribosomal protein P1			726.3
C1G942	PADG_03778	60S ribosomal protein L10-A	959	682.2
C1GKL7	PADG_07803	60S ribosomal protein L12	3032.67	542.81
A0A0A0HT80	PADG_11227	60S ribosomal protein L13	274.21	94.2
C1G0X4	PADG_00514	60S ribosomal protein L16	364.94
C1GHJ0	PADG_06726	60S ribosomal protein L17	234.71
C1GDK2	PADG_05338	60S ribosomal protein L18		19.2
C1G283	PADG_02249	60S ribosomal protein L2	937.59
C1GB13	PADG_04449	60S ribosomal protein L23	260.74
A0A0A0HUJ5	PADG_12253	60S ribosomal protein L3	2098.36
C1FZ57	PADG_01083	60S ribosomal protein L32	22.39
A0A0A0HYV6	PADG_11379	60S ribosomal protein L5	437.4
C1G371	PADG_01387	60S ribosomal protein L7	713.89
C1GB47	PADG_04848	60S ribosomal protein L8-B		213.26
C1GIX7	PADG_07213	Acetyltransferase component of pyruvate dehydrogenase complex	434.1	326.53
A0A0A0HUM5	PADG_11845	Aconitate hydratase, mitochondrial	2227.21	1308.99	699.04
A0A0A0HRG7	PADG_12076	Actin	2666.26
A0A0A0HWK8	PADG_12077	Actin	2606.19	29.16	1591.3
C1G4M0	PADG_01886	Adenosylhomocysteinase	718.43	224.58	90.4
C1GLG2	ADK1	Adenylate kinase		161.87	21.93
C1G3C4	PADG_01440	ADP,ATP carrier protein	15736.2	4759.97	4827.97
C1GBT0	PADG_05081	Aldehyde dehydrogenase		1068.22	1834.98
C1G6V9	PADG_02914	Aminomethyltransferase		279.12
C1FYL2	PADG_00888	Argininosuccinate synthase	578.61	502.23
C1G388	PADG_01404	Aspartate aminotransferase	855.65	711.75	88.64
C1G3V5	PADG_01621	Aspartate aminotransferase	3398.97
C1GIF6	PADG_07042	ATP synthase F1, delta subunit		164.71	490.4
C1G5X3	PADG_02578	ATP synthase subunit 4, mitochondrial	431.56	330.63
C1G5V6	PADG_02561	ATP synthase subunit alpha	17024.1	5428.99	6128.82
C1GLV8	PADG_08349	ATP synthase subunit beta	20131.2	8845.14	7329.03
C1GCK7	PADG_04729	ATP synthase subunit D, mitochondrial	648.63	218.2
C1GKM7	PADG_07813	ATP synthase subunit gamma	1314.4
A0A0A0HV09	PADG_11711	ATP-dependent RNA helicase eIF4A	642.95	526.03
C1GG77	CPYA	Carboxypeptidase Y homolog A		9.3
C1G0D4	PADG_00324	Catalase	4333.91	962.95	1104.61
C1GEJ7	PADG_05683	Cell division control protein 48		1054.32	921.44
C1G9U8	PADG_04034	Chaperone DnaJ	170.91
C1G8H6	PADG_03562	Chaperone DnaK	4306.23	1312.87	1105.5
C1GBQ7	PADG_05058	Chorismate mutase	110.77
C1GCI8	PADG_04710	Citrate synthase	10069.1	2318.59	2158.81
C1GLZ6	PADG_08387	Citrate synthase		217.37	174.02
C1GA14	PADG_04100	Clathrin heavy chain			101.89
C1GAF5	PADG_04241	Coatomer subunit alpha	71.14
C1G6C1	PADG_02726	Cysteine synthase		52.83	10.63
C1GI92	PADG_06978	Cytochrome c	221.65
C1GAW1	PADG_04397	Cytochrome c oxidase subunit 4, mitochondrial	650.19	262.11
C1G7K8	PADG_03163	Cytochrome c peroxidase, mitochondrial		348.84	432.69
A0A0A0HTA9	PADG_12401	Cytochrome c1, heme protein, mitochondrial			78.44
C1GKJ6	PADG_07782	Deoxyuridine 5-triphosphate nucleotidohydrolase	644.28	63.99	186.69
C1GGQ7	PADG_06494	Dihydrolipoyl dehydrogenase	3420.93	2064.04	1193.5
C1G0Q3	PADG_00443	Dihydropteroate synthase			188.75
C1GJD9	PADG_07375	Dolichyl-diphosphooligosaccharide--protein glycosyltransferase subunit WBP1		67.56	27.89
C1G1F2	PADG_00692	Elongation factor 1-alpha	11463.1	812.99	2751.35
C1GLI9	PADG_08125	Elongation factor 2	5229.99	3561.07	1926.36
C1G4T3	PADG_01949	Elongation factor Tu	2104.61	465.01	35.24
C1G9X3	PADG_04059	Enolase	7747.75	3467.78	4213.98
C1G9T0	TIF32	Eukaryotic translation initiation factor 3 subunit A		158.94
C1G1C8	PADG_00668	Fructose-bisphosphate aldolase 1	2450.3	211.6	570.36
C1GMH9	PADG_08465	Fumarylacetoacetase	172.35
C1G0R1	PADG_00451	Glucose-6-phosphate isomerase		107.41
C1GBZ4	PADG_04516	Glutamate dehydrogenase	633.89
C1G9P8	PADG_03984	Glutamine-fructose-6-phosphate transaminase (Isomerizing)			100.42
C1GG12	PADG_06249	Glutaminyl-tRNA synthetase			41.72
C1G5F6	PADG_02411	Glyceraldehyde-3-phosphate dehydrogenase	10281.2	2015.94	836.37
C1G020	PADG_00210	Glycine dehydrogenase			156.3
C1GIA6	PADG_06992	GrpE protein homolog			114.8
C1GCT8	PADG_04810	GTP-binding nuclear protein GSP1/Ran	2170.99	53.49	33.09
C1GHM0	PADG_06756	Histidinol dehydrogenase	208.89
C1GF70	PADG_05906	Histone H2A	705.23
C1GF71	PADG_05907	Histone H2B	4074.97	5007.3	1313.41
C1FYJ7	PADG_00873	Histone H3	2988.02
C1FYJ6	PADG_00872	Histone H4	598.41
C1GIP8	PADG_07134	Histone H4		294.1
C1GMI0	PADG_08466	Homogentisate 1,2-dioxygenase	270.73
C1GLX8	PADG_08369	Hsp60-like protein	56625.7	17548	13844.8
C1GLI2	PADG_08118	Hsp72-like protein	27628	8695.83	6341.63
C1G6F6	PADG_02761	Hsp75-like protein		209.59	152.48
C1G0P0	PADG_00430	Hsp7-like protein	6946.62	1929.96	1036.33
C1GKC9	PADG_07715	Hsp90-like protein	7280.29	3305.79	6833.73
C1G1M5	PADG_00765	Hsp98-like protein	892.51		125.47
C1GA89	PADG_04175	Inorganic pyrophosphatase	835.04
C1G6K0	PADG_02805	Isocitrate dehydrogenase [NAD] subunit, mitochondrial	614.55
C1GAG3	PADG_04249	Isocitrate dehydrogenase [NADP]	787.46		246.44
C1G3G7	PADG_01483	Isocitrate lyase	2136.83	90.01	817.19
C1GCI7	PADG_04709	Isocitrate lyase		175.59
C1GGJ2	PADG_06429	Ketol-acid reductoisomerase, mitochondrial		481.33	406.68
C1G0F9	BNA5	Kynureninase		100.76
C1GIX4	PADG_07210	Malate dehydrogenase	7275.87	1485.07	1052.06
C1GLB8	PADG_08054	Malate dehydrogenase, NAD-dependent	2987.92	2437.22
C1GCI0	PADG_04702	Malate synthase	3846.59		1058.44
C1G356	PADG_01372	Mannitol-1-phosphate 5-dehydrogenase	1361.09	25.96
C1G479	PADG_01745	Mannose-1-phosphate guanyltransferase	36.45
C1G3P8	PADG_01564	Methylmalonate-semialdehyde dehydrogenase (Acylating)		82.87	212.88
C1GHN0	PADG_06766	Mitochondrial-processingptidase subunit beta	678.75	765.98	874.87
C1GKG3	PADG_07749	NAD(P)H:quinone oxidoreductase, type IV	757.93	796.7	674.11
A0A0A0HY53	TAH18	NADPH-dependent diflavin oxidoreductase 1		119.26	190.65
C1GFB1	PADG_05947	Nicotinate-nucleotide pyrophosphorylase [carboxylating]	478.92
C1GJT8	PADG_07524	Nucleoside diphosphate kinase	2185.69
C1G312	PADG_01328	Ornithine aminotransferase	75.75
C1G496	PADG_01762	Oxoglutarate dehydrogenase (Succinyl-transferring), E1 component	232.19
C1GML7	PADG_08503	Phosphoenolpyruvate carboxykinase [ATP]	268.92
A0A0A0HX82	PADG_11132	Phosphoglucomutase	157.91		238.22
C1G4N0	PADG_01896	Phosphoglycerate kinase	2444.02	1209.09	876.24
C1GA13	PADG_04099	Phosphoribosylaminoimidazolecarboxamide formyltransferase/IMP cyclohydrolase	935.75
C1GM00	PADG_08391	Plasma membrane ATPase	2131.11	686.61	216.24
C1GL98	PADG_07884	Polyadenylate-binding protein	1279.25		192.04
C1FZZ3	PADG_00183	Profilin			12.17
C1GC92	PADG_04614	Prohibitin-1	1600.95	486.46	243.93
C1G953	PADG_03789	Prohibitin-2	1062.37	991.59
C1G175	PADG_00615	Proteasome subunit alpha type	398.5
C1G9A5	PADG_03841	Protein disulfide-isomerase	2199.15	450.26	151.17
C1GEY6	PADG_05822	Pyridoxine biosynthesis protein pyroA	1497.92
C1G1H4	PADG_00714	Pyruvate decarboxylase		583.3	959.79
C1G547	PADG_02063	Pyruvate dehydrogenase (Acetyl-transferring) E1 component, alpha subunit	693.13	182.73	598.75
C1G2W2	PADG_01278	Pyruvate kinase	886.78	169.63
C1G6M3	PADG_02828	Ribosomal protein	1285.74
C1G9C0	PADG_03856	Ribosomal protein L15	1489.78
A0A0A0HV62	PADG_11904	Ribosomal protein L19	279.63		60.28
C1GFV8	PADG_06144	Saccharopine dehydrogenase [NAD(+), L-lysine-forming]		26.95
C1GDE1	PADG_05277	Serine hydroxymethyltransferase	2130		189.26
C1GC81	PADG_04603	Spermidine synthase		73.42	14.16
C1GL06	PADG_08013	Succinate dehydrogenase [ubiquinone] iron-sulfur subunit, mitochondrial		110.6	94.91
C1G0C7	PADG_00317	Succinyl-CoA ligase subunit beta	1427.2	263.7	263.54
C1G489	PADG_01755	Superoxide dismutase		28.28
C1G4T8	PADG_01954	Superoxide dismutase	477.82		907.64
C1GE18	PADG_05504	Thioredoxin	582.57	856.61	577.87
C1GBE8	PADG_04949	Threonine-tRNA ligase		44
C1GJI4	PADG_07420	Transaldolase	740.4	1565.45	454.78
C1GC82	PADG_04604	Transketolase	1389.63	118.01	156.52
C1GI20	PADG_06906	Triosephosphate isomerase	763.08		186.7
C1FZT8	PADG_00128	Tubulin alpha-2 chain	292.11	103.97	105.44
C1G6U5	PADG_02900	Tubulin beta chain		277.5	173.84
C1FZY1	PADG_00171	Uncharacterized protein	1005.97	511.66
C1G054	PADG_00244	Uncharacterized protein			31.44
C1G056	PADG_00246	Uncharacterized protein	136.52		163.63
C1G0I9	PADG_00379	Uncharacterized protein	53.39
C1G0L5	PADG_00405	Uncharacterized protein	464.62		137.87
C1G0N2	PADG_00422	Uncharacterized protein	1250.11	553.15
C1G0Q6	PADG_00446	Uncharacterized protein			459.28
C1G0X3	PADG_00513	Uncharacterized protein	464.97	150.34
C1G168	PADG_00608	Uncharacterized protein	57.93
C1FYE8	PADG_00824	Uncharacterized protein	187.73
C1FYH3	PADG_00849	Uncharacterized protein	200.87	77.84	40.77
C1FYR1	PADG_00937	Uncharacterized protein	446.49
C1G2P3	PADG_01209	Uncharacterized protein	3281.07	1594.53	1598.86
C1G2R2	PADG_01228	Uncharacterized protein			77.4
C1G3D9	PADG_01455	Uncharacterized protein	257.35
C1G3H0	PADG_01486	Uncharacterized protein	137.75	41.23
C1G3P9	PADG_01565	Uncharacterized protein	1610.81		70.77
C1G421	PADG_01687	Uncharacterized protein	1310.97		227.85
C1G440	PADG_01706	Uncharacterized protein	226.3
C1G445	PADG_01711	Uncharacterized protein	1757.41
C1G4D1	PADG_01797	Uncharacterized protein			279.19
C1G4K1	PADG_01867	Uncharacterized protein	181.02	6.24
C1G4K5	PADG_01871	Uncharacterized protein	119.42
C1G514	PADG_02030	Uncharacterized protein		74.29
C1G294	PADG_02260	Uncharacterized protein	1255.86
C1G2H7	PADG_02343	Uncharacterized protein		86.52
C1G5L8	PADG_02473	Uncharacterized protein	491.31	204.94	182.65
C1G5V0	PADG_02555	Uncharacterized protein	1177.62
C1G5Y7	PADG_02592	Uncharacterized protein	15356.5	8360.92	5440.89
C1G632	PADG_02637	Uncharacterized protein		9.9
C1G647	PADG_02652	Uncharacterized protein	4194.11	254.78	956.7
C1G6E6	PADG_02751	Uncharacterized protein		71.5	18
C1G6F9	PADG_02764	Uncharacterized protein		118.76
C1G6I0	PADG_02785	Uncharacterized protein	3666.19	330.98
C1G6R0	PADG_02865	Uncharacterized protein	3.77
C1G6U0	PADG_02895	Uncharacterized protein		24.72
C1G6U1	PADG_02896	Uncharacterized protein	583.91	206.58	109.31
C1G712	PADG_02967	Uncharacterized protein			85.66
C1G7A3	PADG_03058	Uncharacterized protein	330.52
C1G7J4	PADG_03149	Uncharacterized protein	371.33		121.98
C1G7N9	PADG_03194	Uncharacterized protein	232.13
C1G7P8	PADG_03203	Uncharacterized protein	87.67
C1G820	PADG_03325	Uncharacterized protein		31.16
C1G561	PADG_03431	Uncharacterized protein			43.02
C1G8H9	PADG_03565	Uncharacterized protein			1.8
C1G989	PADG_03825	Uncharacterized protein	258.15
C1G9M7	PADG_03963	Uncharacterized protein	2273.91	202.36	213.1
C1G9M8	PADG_03964	Uncharacterized protein			26.75
C1G9P6	PADG_03982	Uncharacterized protein	361.42	199.65
C1GA79	PADG_04165	Uncharacterized protein	440.51	292.98
C1GAA6	PADG_04192	Uncharacterized protein			122.04
C1GAE3	PADG_04229	Uncharacterized protein		34.62	71.79
C1GAG4	PADG_04250	Uncharacterized protein	65.74
C1GAM1	PADG_04307	Uncharacterized protein	227.72
C1GAM6	PADG_04312	Uncharacterized protein	311.37	75.7	18.57
C1GAU3	PADG_04379	Uncharacterized protein	1536.96	326.55	301.97
C1GB04	PADG_04440	Uncharacterized protein	634.92
C1GB16	PADG_04452	Uncharacterized protein	89.27
C1GBX3	PADG_04495	Uncharacterized protein			20.4
C1GC66	PADG_04588	Uncharacterized protein	639.05		212.31
C1GCK9	PADG_04731	Uncharacterized protein	730		101.3
C1GB89	PADG_04890	Uncharacterized protein		28.54
C1GBD3	PADG_04934	Uncharacterized protein	1118.93
C1GBJ3	PADG_04994	Uncharacterized protein			12.75
C1GBN1	PADG_05032	Uncharacterized protein			458.46
C1GDE5	PADG_05281	Uncharacterized protein	132.09
C1GDK4	PADG_05340	Uncharacterized protein	691.36
C1GDM0	PADG_05356	Uncharacterized protein	444.57	140.43	51.25
C1GDR6	PADG_05402	Uncharacterized protein	900.69
C1GE31	PADG_05517	Uncharacterized protein	555.52
C1GE52	PADG_05538	Uncharacterized protein		19.86	124.69
C1GEM8	PADG_05714	Uncharacterized protein	274.54		152.36
C1GEN5	PADG_05721	Uncharacterized protein	6551.86	887.9	930.07
C1GER4	PADG_05750	Uncharacterized protein	555.67	8.36
C1GEW2	PADG_05798	Uncharacterized protein	2890.84	1694.05
C1GF57	PADG_05893	Uncharacterized protein	160.31
C1GF86	PADG_05922	Uncharacterized protein			40.61
C1GGY3	PADG_06202	Uncharacterized protein	356.22	178.79	246.67
C1GG28	PADG_06265	Uncharacterized protein	1164.25	317.57	176.53
C1GGE5	PADG_06382	Uncharacterized protein	839.98	68.01
C1GGQ1	PADG_06488	Uncharacterized protein	4703.21	497.34	831.1
C1GGQ3	PADG_06490	Uncharacterized protein	267.37
C1GGS8	PADG_06515	Uncharacterized protein	299.19		174.21
C1GGV9	PADG_06546	Uncharacterized protein		123.33
C1GH32	PADG_06568	Uncharacterized protein	164.77
C1GHF6	PADG_06692	Uncharacterized protein	279.26	342.7
C1GHR9	PADG_06805	Uncharacterized protein		106.03
C1GHZ0	PADG_06876	Uncharacterized protein	179.93		35.34
C1GIC8	PADG_07014	Uncharacterized protein	107.76
C1GIJ5	PADG_07081	Uncharacterized protein	618.42		270.9
C1GJ28	PADG_07264	Uncharacterized protein			30.53
C1GJD4	PADG_07370	Uncharacterized protein			172.67
C1GJH6	PADG_07412	Uncharacterized protein	144.24
C1GJJ9	PADG_07435	Uncharacterized protein		35.3
C1GK41	PADG_07627	Uncharacterized protein			180.29
C1GKC8	PADG_07714	Uncharacterized protein	304.08
C1GM91	PADG_08177	Uncharacterized protein	18.08
C1GMA5	PADG_08191	Uncharacterized protein	97.84
C1GLM2	PADG_08263	Uncharacterized protein	8583.4	2371.43	1680.59
C1GLP0	PADG_08281	Uncharacterized protein	323.09
C1GM03	PADG_08394	Uncharacterized protein	1531.51	374.81
C1GM11	PADG_08402	Uncharacterized protein	223.4		129.56
C1GMQ9	PADG_08553	Uncharacterized protein	91.33
C1GN52	PADG_08696	Uncharacterized protein	370.7	106.36	128.79
A0A0A0HVT2	PADG_11128	Uncharacterized protein	259.77
A0A0A0HWY2	PADG_11413	Uncharacterized protein		19.16
A0A0A0HY23	PADG_11424	Uncharacterized protein	734.34		295.28
A0A0A0HST0	PADG_12152	Uncharacterized protein	1058.11	136.12	302.14
A0A0A0HR13	PADG_12214	Uncharacterized protein			8.59
C1FZ74	PADG_01100	Uracil phosphoribosyltransferase			120.38
C1G678	PADG_02683	UV excision repair protein Rad23			53.88
A0A0A0HRM2	PADG_11981	V-type proton ATPase catalytic subunit A		17.1
C1G2Z8	PADG_01314	YggS family pyridoxal phosphate enzyme	1327.09
C1GKU6	PADG_07953	peptidyl-prolyl cis-trans isomerase	1270.76
C1GMZ1	PADG_08651	Peroxisomal hydratase-dehydrogenase-epimerase	1666.62	583.9	397.08

## Sheet: S-nitrosylation sites
		Supplementary Table 2: Predicted S-nitrosylation sites
Uniprot	ID	Proteína		Cys-SNO
C1G9X0	PADG_04056	14-3-3 family protein épsilon	*	37, 120, 215
C1GBT4	PADG_05085	1-pyrroline-5-carboxylate dehydrogenase		223, 304, 353, 476, 517
C1G159	PADG_00599	26S protease regulatory subunit 6A	***	262, 422
C1GCJ6	PADG_04718	2-methylcitrate dehydratase		113, 123, 140, 170, 299, 398, 418, 458
C1G596	PADG_03466	3-hydroxyisobutyrate dehydrogenase	*	18, 66, 138
C1G391	PADG_01407	40S ribosomal protein		105, 122, 137
C1G1P4	RPS0	40S ribosomal protein S0		25, 77
C1GGT8	RPS1	40S ribosomal protein S1		96
C1G2V1	PADG_01267	40S ribosomal protein S11	*	63, 133
C1G0E5	PADG_00335	40S ribosomal protein S14	*	54, 85
C1G0E3	PADG_00333	40S ribosomal protein S16		22
C1G0G4	PADG_00354	40S ribosomal protein S17	*	35
C1GG76	PADG_06313	40S ribosomal protein S18		39, 93
C1GMV8	PADG_08602	40S ribosomal protein S2		169
C1GAM9	PADG_04315	40S ribosomal protein S24	*	16, 82
C1GH63	PADG_06599	40S ribosomal protein S25		28
C1GFL2	PADG_06048	40S ribosomal protein S27	*	54, 99, 102, 118, 121, 126
C1GHV2	PADG_06838	40S ribosomal protein S5	***	76, 129, 182
A0A0A0HS69	PADG_12365	40S ribosomal protein S8		185, 226, 104, 245, 595
C1G248	PADG_02214	4-aminobutyrate aminotransferase	*	182, 275, 375
C1GLT7	PADG_08328	5-methyltetrahydropteroyltriglutamate-homocysteine S-methyltransferase		533, 575, 661, 744
C1G942	PADG_03778	60S ribosomal protein L10-A		49, 71, 105
C1GKL7	PADG_07803	60S ribosomal protein L12		141, 175, 179
C1G0X4	PADG_00514	60S ribosomal protein L16	*	39, 138
C1GHJ0	PADG_06726	60S ribosomal protein L17	*	128, 202
A0A0A0HUJ5	PADG_12253	60S ribosomal protein L3	*	18, 20, 39, 41, 44, 89, 93, 308, 404, 431
C1FZ57	PADG_01083	60S ribosomal protein L32	*	104
A0A0A0HYV6	PADG_11379	60S ribosomal protein L5	*	18, 316
C1G371	PADG_01387	60S ribosomal protein L7	*	185
C1GB47	PADG_04848	60S ribosomal protein L8-B	**	19
C1GIX7	PADG_07213	Acetyltransferase component of pyruvate dehydrogenase complex		12, 23, 42, 341
A0A0A0HUM5	PADG_11845	Aconitate hydratase, mitochondrial		51, 79, 230, 237, 338, 401, 681
A0A0A0HWK8	PADG_12077	Actin		174, 242
C1G4M0	PADG_01886	Adenosylhomocysteinase		54, 80, 153, 198, 231, 281, 352
C1GLG2	ADK1	Adenylate kinase		70, 72, 123
C1G3C4	PADG_01440	ADP,ATP carrier protein		63
C1GBT0	PADG_05081	Aldehyde dehydrogenase		123, 157, 296, 297, 298
C1G6V9	PADG_02914	Aminomethyltransferase	**	171, 349
C1FYL2	PADG_00888	Argininosuccinate synthase		33, 73, 79, 102, 108, 115, 177, 187
C1G3V5	PADG_01621	Aspartate aminotransferase	*	294, 341
C1G388	PADG_01404	Aspartate aminotransferase		237, 297
C1GIF6	PADG_07042	ATP synthase F1, delta subunit		141
C1G5X3	PADG_02578	ATP synthase subunit 4, mitochondrial		97
C1G5V6	PADG_02561	ATP synthase subunit alpha		17, 109, 247
C1GKM7	PADG_07813	ATP synthase subunit gamma	*	106
A0A0A0HV09	PADG_11711	ATP-dependent RNA helicase eIF4A		95, 125, 128, 272
C1GG77	CPYA	Carboxypeptidase Y homolog A	**	185, 319, 343, 350, 388, 424, 466
C1G0D4	PADG_00324	Catalase		74, 201, 244, 284, 342, 383, 434, 446
C1GEJ7	PADG_05683	Cell division control protein 48		121, 200, 225, 431, 552, 589, 651
C1G9U8	PADG_04034	Chaperone DnaJ	*	145, 148, 161, 164, 187, 190
C1G8H6	PADG_03562	Chaperone DnaK		63
C1GBQ7	PADG_05058	Chorismate mutase	*	130, 151, 155
C1GCI8	PADG_04710	Citrate synthase		102
C1GLZ6	PADG_08387	Citrate synthase		33, 110, 167, 368
C1GA14	PADG_04100	Clathrin heavy chain	***	32, 41, 305, 472, 631, 677, 792, 838, 924, 1074, 1258, 1275, 1287, 1367, 1382, 1580, 1588
C1GAF5	PADG_04241	Coatomer subunit alpha	*	46, 90, 101, 211, 221, 548, 623, 1094, 1147
C1G6C1	PADG_02726	Cysteine synthase		64, 119, 213, 304, 341
C1GI92	PADG_06978	Cytochrome c	*	67
C1GAW1	PADG_04397	Cytochrome c oxidase subunit 4, mitochondrial		170, 194, 197
C1G7K8	PADG_03163	Cytochrome c peroxidase, mitochondrial		60, 220, 254
A0A0A0HTA9	PADG_12401	Cytochrome c1, heme protein, mitochondrial	***	78, 197, 306, 343, 350, 377, 437, 478, 518, 533, 536, 570, 660, 744
C1GKJ6	PADG_07782	Deoxyuridine 5-triphosphate nucleotidohydrolase		103
C1GGQ7	PADG_06494	Dihydrolipoyl dehydrogenase		24, 77, 88, 93, 362, 483, 490
C1G0Q3	PADG_00443	Dihydropteroate synthase	***	74, 89, 111, 157, 170, 178, 213, 283, 389
C1G1F2	PADG_00692	Elongation factor 1-alpha		32, 112, 207, 336, 362, 410
C1GLI9	PADG_08125	Elongation factor 2		55, 144, 354, 360, 505, 529, 623
C1G4T3	PADG_01949	Elongation factor Tu		122, 217, 309
C1G9X3	PADG_04059	Enolase		47, 315, 341
C1G9T0	TIF32	Eukaryotic translation initiation factor 3 subunit A	**	60, 209, 407, 428, 571, 145, 148, 161, 164
C1G1C8	PADG_00668	Fructose-bisphosphate aldolase 1		112, 344
C1GMH9	PADG_08465	Fumarylacetoacetase	*	348, 428
C1GBZ4	PADG_04516	Glutamate dehydrogenase	*	133, 248, 297, 348, 414
C1G9P8	PADG_03984	Glutamine-fructose-6-phosphate transaminase (Isomerizing)	***	99, 143, 378, 386, 393, 429, 472, 543, 569, 622
C1GG12	PADG_06249	Glutamine-tRNA ligase	***	112, 172, 174, 196, 272, 274, 285, 300, 489
C1G5F6	PADG_02411	Glyceraldehyde-3-phosphate dehydrogenase		152, 156, 247
C1G020	PADG_00210	Glycine dehydrogenase	***	37, 40, 266, 382, 428, 613, 700, 726, 742, 771, 814, 918, 979
C1GIA6	PADG_06992	GrpE protein homolog	***	50
C1GCT8	PADG_04810	GTP-binding nuclear protein GSP1/Ran		83, 110, 118
C1GHM0	PADG_06756	Histidinol dehydrogenase	*	132, 276, 289, 296, 345
C1FYJ7	PADG_00873	Histone H3	*	111
C1FYJ6	PADG_00872	Histone H4	*	114
C1GIP8	PADG_07134	Histone H4		19, 20, 49
C1GMI0	PADG_08466	Homogentisate 1,2-dioxygenase	*	186, 208, 227, 248, 358, 428
C1GLX8	PADG_08369	Hsp60-like protein		151, 302, 386
C1GLI2	PADG_08118	Hsp72-like protein		15, 265, 304
C1G0P0	PADG_00430	Hsp7-like protein		129, 308
C1GKC9	PADG_07715	Hsp90-like protein		38
C1G1M5	PADG_00765	Hsp98-like protein		256, 332, 744, 831
C1GA89	PADG_04175	Inorganic pyrophosphatase	*	28, 63, 259, 298, 398
C1G6K0	PADG_02805	Isocitrate dehydrogenase [NAD] subunit, mitochondrial	*	13, 31, 147, 256, 285,
C1GAG3	PADG_04249	Isocitrate dehydrogenase [NADP]		25, 151, 439, 457
C1GCI7	PADG_04709	Isocitrate lyase	**	164, 269
C1G3G7	PADG_01483	Isocitrate lyase		206, 377
C1GGJ2	PADG_06429	Ketol-acid reductoisomerase, mitochondrial		221, 275, 329
C1G0F9	BNA5	Kynureninase	**	67, 71, 256, 278, 472
C1GIX4	PADG_07210	Malate dehydrogenase		321
C1GLB8	PADG_08054	Malate dehydrogenase, NAD-dependent		340
C1GCI0	PADG_04702	Malate synthase		276, 321, 440
C1G356	PADG_01372	Mannitol-1-phosphate 5-dehydrogenase		90, 122
C1G479	PADG_01745	Mannose-1-phosphate guanyltransferase	*	113, 203, 231, 256, 269
C1G3P8	PADG_01564	Methylmalonate-semialdehyde dehydrogenase (Acylating)		92, 200, 233, 255, 346, 463, 475, 502
A0A0A0HY53	TAH18	NADPH-dependent diflavin oxidoreductase 1		49, 304, 409, 467, 610, 733, 743, 744, 835
C1GFB1	PADG_05947	Nicotinate-nucleotide pyrophosphorylase [carboxylating]	*	88, 112, 179, 223
C1GJT8	PADG_07524	Nucleoside diphosphate kinase	*	117
C1G312	PADG_01328	Ornithine aminotransferase	*	96, 266, 275, 290, 316, 343
C1G496	PADG_01762	Oxoglutarate dehydrogenase (Succinyl-transferring), E1 component	*	24, 62, 253, 258, 274, 326, 504, 530, 550, 708, 798, 844, 864, 907, 946, 999
C1GML7	PADG_08503	Phosphoenolpyruvate carboxykinase [ATP]	*	229, 362, 375, 379, 425, 439, 453, 546, 582
A0A0A0HX82	PADG_11132	Phosphoglucomutase		342, 353, 364
C1G4N0	PADG_01896	Phosphoglycerate kinase		237, 359
C1GA13	PADG_04099	Phosphoribosylaminoimidazolecarboxamide formyltransferase/IMP cyclohydrolase	*	246, 260, 376, 466, 486
C1GM00	PADG_08391	Plasma membrane ATPase		254, 385, 404, 418, 481, 541, 876, 878
C1GL98	PADG_07884	Polyadenylate-binding protein		171, 439
C1FZZ3	PADG_00183	Profilin	***	35, 40, 60, 114
C1G953	PADG_03789	Prohibitin-2		123
C1G175	PADG_00615	Proteasome subunit alpha type	*	45, 76, 109, 152
C1G9A5	PADG_03841	Protein disulfide-isomerase		58, 87, 393
C1GEY6	PADG_05822	Pyridoxine biosynthesis protein pyroA	*	57, 107, 144, 146, 221
C1G1H4	PADG_00714	Pyruvate decarboxylase		50, 58, 143, 165, 230, 430, 478, 487
C1G547	PADG_02063	Pyruvate dehydrogenase (Acetyl-transferring) E1 component, alpha subunit		105, 134, 232
C1G2W2	PADG_01278	Pyruvate kinase		22, 141, 187, 316, 348, 372, 438, 505
C1G6M3	PADG_02828	Ribosomal protein	*	66, 164
C1G9C0	PADG_03856	Ribosomal protein L15	*	27, 110
A0A0A0HV62	PADG_11904	Ribosomal protein L19		28, 50, 76, 101, 118, 149, 311, 340, 413, 438, 597, 618, 762, 899, 923, 1062, 1064, 1091, 1115, 1345, 1462, 1469, 1501, 1869, 1959, 2103, 2300, 2663, 2699
C1GFV8	PADG_06144	Saccharopine dehydrogenase [NAD(+), L-lysine-forming]	**	102, 225, 230, 259, 286, 290
C1GDE1	PADG_05277	Serine hydroxymethyltransferase		33, 44, 133, 422
C1GC81	PADG_04603	Spermidine synthase		45, 97, 227, 250
C1GL06	PADG_08013	Succinate dehydrogenase [ubiquinone] iron-sulfur subunit, mitochondrial		109, 112, 124, 126, 202, 253, 259, 263
C1G0C7	PADG_00317	Succinyl-CoA ligase subunit beta		24, 49, 152, 158, 232, 261, 320, 384
C1GE18	PADG_05504	Thioredoxin		38, 43, 46, 73
C1GBE8	PADG_04949	Threonine-tRNA ligase	**	144, 172, 262, 269, 350, 421, 475, 567
C1GJI4	PADG_07420	Transaldolase		17, 155, 240
C1GC82	PADG_04604	Transketolase		34, 115, 198, 227, 612, 634
C1GI20	PADG_06906	Triosephosphate isomerase		125, 218, 241, 267
C1FZT8	PADG_00128	Tubulin alpha-2 chain		130, 214, 306, 329, 348
C1G6U5	PADG_02900	Tubulin beta chain		32, 147, 149, 221, 231, 259, 333, 374
C1FYR1	PADG_00937	Uncharacterized protein	*	56
C1G0I9	PADG_00379	Uncharacterized protein	*	16, 67, 69, 81, 108, 133, 134, 148, 152, 324, 443, 510, 524
C1G168	PADG_00608	Uncharacterized protein	*	63, 141, 311, 394
C1G294	PADG_02260	Uncharacterized protein	*	18, 129, 159, 168
C1G3D9	PADG_01455	Uncharacterized protein	*	198, 296
C1G440	PADG_01706	Uncharacterized protein	*	46, 103, 129, 298
C1G4K5	PADG_01871	Uncharacterized protein	*	56, 76
C1G5V0	PADG_02555	Uncharacterized protein	*	15, 20, 40
C1G6R0	PADG_02865	Uncharacterized protein	*	502, 715, 866, 1107, 1127, 1170, 56, 235, 507, 544, 736
C1G7A3	PADG_03058	Uncharacterized protein	*	17, 46, 154, 179, 225, 274, 296, 298
C1G7N9	PADG_03194	Uncharacterized protein	*	82, 117, 302, 352, 378, 404
C1G989	PADG_03825	Uncharacterized protein	*	230, 257, 263, 402, 427, 804, 888, 935, 971
C1GAG4	PADG_04250	Uncharacterized protein	*	165, 243, 291, 469, 696, 701, 788, 838, 966
C1GAM1	PADG_04307	Uncharacterized protein	*	109, 226, 325
C1GB04	PADG_04440	Uncharacterized protein	*	75, 170
C1GBD3	PADG_04934	Uncharacterized protein	*	388
C1GDE5	PADG_05281	Uncharacterized protein	*	36, 69, 177, 298
C1GDK4	PADG_05340	Uncharacterized protein	*	35
C1GE31	PADG_05517	Uncharacterized protein	*	62
C1GGQ3	PADG_06490	Uncharacterized protein	*	20, 112, 201, 311, 334, 351
C1GH32	PADG_06568	Uncharacterized protein	*	31, 33
C1GIC8	PADG_07014	Uncharacterized protein	*	208
C1GJH6	PADG_07412	Uncharacterized protein	*	91, 271, 296, 333, 366, 393
C1GKC8	PADG_07714	Uncharacterized protein	*	130
C1GLP0	PADG_08281	Uncharacterized protein	*	21, 225, 351
C1GM91	PADG_08177	Uncharacterized protein	*	164, 338, 358, 439
C1GMQ9	PADG_08553	Uncharacterized protein	*	35, 75, 95, 204, 232
A0A0A0HWY2	PADG_11413	Uncharacterized protein	**	15, 129, 166
C1G2H7	PADG_02343	Uncharacterized protein	**	58, 293
C1G632	PADG_02637	Uncharacterized protein	**	96, 207
C1G820	PADG_03325	Uncharacterized protein	**	41, 124
C1GB89	PADG_04890	Uncharacterized protein	**	25
C1GGV9	PADG_06546	Uncharacterized protein	**	37, 113, 219, 276, 666, 860
C1GHR9	PADG_06805	Uncharacterized protein	**	35, 143, 179, 265
C1GJJ9	PADG_07435	Uncharacterized protein	**	84, 212
C1G054	PADG_00244	Uncharacterized protein	***	19, 29, 39, 198, 296
C1G0Q6	PADG_00446	Uncharacterized protein	***	15, 130, 198, 212
C1G4D1	PADG_01797	Uncharacterized protein	***	18, 85, 122
C1G561	PADG_03431	Uncharacterized protein	***	278, 301, 322, 441
C1G8H9	PADG_03565	Uncharacterized protein	***	390
C1G9M8	PADG_03964	Uncharacterized protein	***	33, 74, 127, 137, 234, 276
C1GAA6	PADG_04192	Uncharacterized protein	***	91, 99, 124, 214
C1GBJ3	PADG_04994	Uncharacterized protein	***	22, 256
C1GBX3	PADG_04495	Uncharacterized protein	***	32, 128, 280, 355
C1GF86	PADG_05922	Uncharacterized protein	***	249, 250, 281, 294, 465
C1GJ28	PADG_07264	Uncharacterized protein	***	27, 90
C1GJD4	PADG_07370	Uncharacterized protein	***	195, 244, 424, 464
C1GK41	PADG_07627	Uncharacterized protein	***	73
A0A0A0HY23	PADG_11424	Uncharacterized protein		61, 67, 158
C1FZY1	PADG_00171	Uncharacterized protein		26, 117, 205, 225, 265, 417, 468
C1G056	PADG_00246	Uncharacterized protein		19, 32, 158
C1G0L5	PADG_00405	Uncharacterized protein		27, 98, 114, 153, 160, 263, 354, 360,
C1G0N2	PADG_00422	Uncharacterized protein		28
C1G0X3	PADG_00513	Uncharacterized protein		98, 236, 256, 285, 307, 317
C1G2P3	PADG_01209	Uncharacterized protein		62
C1G3H0	PADG_01486	Uncharacterized protein		46, 74, 90, 194, 232
C1G3P9	PADG_01565	Uncharacterized protein		143, 177, 339
C1G421	PADG_01687	Uncharacterized protein		36, 117, 172, 348, 351, 377, 384, 403
C1G4K1	PADG_01867	Uncharacterized protein		15, 37
C1G5Y7	PADG_02592	Uncharacterized protein		427, 448
C1G6E6	PADG_02751	Uncharacterized protein		73, 85, 92, 168, 380, 384, 21, 272, 456
C1G6I0	PADG_02785	Uncharacterized protein		143, 175, 186, 319, 355
C1G7J4	PADG_03149	Uncharacterized protein		84, 156, 242, 264, 441, 787, 833
C1G9P6	PADG_03982	Uncharacterized protein		152
C1GA79	PADG_04165	Uncharacterized protein		29
C1GAE3	PADG_04229	Uncharacterized protein		50, 67, 116, 149, 155, 187, 232, 419, 436, 472, 594
C1GAM6	PADG_04312	Uncharacterized protein		151, 229, 279, 283, 389
C1GAU3	PADG_04379	Uncharacterized protein		307, 442, 472, 476
C1GDM0	PADG_05356	Uncharacterized protein		58, 158
C1GE52	PADG_05538	Uncharacterized protein		162, 255, 258, 414
C1GEM8	PADG_05714	Uncharacterized protein		144, 265
C1GEN5	PADG_05721	Uncharacterized protein		95
C1GER4	PADG_05750	Uncharacterized protein		58
C1GG28	PADG_06265	Uncharacterized protein		18
C1GGE5	PADG_06382	Uncharacterized protein		38, 129, 201
C1GGQ1	PADG_06488	Uncharacterized protein		44, 173, 249
C1GGS8	PADG_06515	Uncharacterized protein		16
C1GGY3	PADG_06202	Uncharacterized protein		74, 117, 155
C1GHF6	PADG_06692	Uncharacterized protein		43, 149
C1GHZ0	PADG_06876	Uncharacterized protein		282, 445
C1GIJ5	PADG_07081	Uncharacterized protein		293
C1GLM2	PADG_08263	Uncharacterized protein		26
C1GM03	PADG_08394	Uncharacterized protein		19, 192, 239
C1GM11	PADG_08402	Uncharacterized protein		36
C1FZ74	PADG_01100	Uracil phosphoribosyltransferase	***	16, 159
C1G678	PADG_02683	UV excision repair protein Rad23	***	69, 342, 358
A0A0A0HRM2	PADG_11981	V-type proton ATPase catalytic subunit A	**	12, 28, 212, 218, 429, 452, 485, 707
C1G2Z8	PADG_01314	YggS family pyridoxal phosphate enzyme	*	104, 119, 198
C1G2R2	PADG_01228	3-hydroxybutyryl-CoA dehydrogenase	***	279
C1G514	PADG_02030	Hsp90 co-chaperone Cdc37	**	269, 307, 317
C1GKU6	PADG_07953	peptidyl-prolyl cis-trans isomerase	*	17
C1GMZ1	PADG_08651	Peroxisomal hydratase-dehydrogenase-epimerase		129, 519, 533, 829
( * )Proteins exclusively found in control group;
( ** ) Proteins exclusively found in 0,25 µM de NO2 -;
( *** ) Proteins exclusively found in 10 µM de NO2 -.
